# Supplementary material for: Latrophilins as Downstream Effectors of Androgen Receptors including a Splice Variant, AR-V7, Induce Prostate Cancer Progression
Source: Int J Mol Sci. 2024 Jul 2;25(13):7289. doi: 10.3390/ijms25137289 (PMC11242678; doi:10.3390/ijms25137289)
Supplement: Supplementary file 1 [file ijms-25-07289-s001.zip]

Archive with 1 entries (1 files):
- ijms-3001561-supplementary.pdf
